# Supplementary material for: Discovering hidden biodiversity: the use of complementary monitoring of fish diet based on DNA barcoding in freshwater ecosystems
Source: Ecol Evol. 2015 Dec 29;6(1):219–32. doi: 10.1002/ece3.1825 (PMC4716507; doi:10.1002/ece3.1825)
Supplement: Supplementary file 3 [file ECE3-6-219-s003.xlsx]

## Sheet: Sheet1
						DNA	DNA	DNA	DNA	DNA	DNA	DNA	DNA	DNA	DNA	DNA	DNA	DNA	DNA	DNA	DNA	DNA	DNA	DNA	DNA	DNA	DNA	DNA	DNA	DNA	DNA	DNA	DNA	DNA	DNA	DNA	DNA	DNA	DNA	DNA	DNA	DNA	DNA	DNA	DNA	DNA	DNA	DNA	DNA
						1	2	3	4	5	10	12	15	16	17	22	23	25	26	29	31	32	35	36	41	43	44	45	48	50	52	54	62	66	67	68	70	71	72	75	77	83	84	85	86	87	89	90	91
					Prey organisms	T-1-1	T-1-3	T-1-4	T-1-6	T-1-8	T-1-42	T-3-64	T-3-70	T-3-71	T-3-74	T-3-83	T-3-84	T-3-89	T-3-90	T-4-94	T-4-96	T-4-97	T-4-101	T-4-102	T-4-110	T-5-114	T-5-115	T-5-116	T-5-119	T-6-131	T-6-137	T-6-139	T-6-149	T-7-158	T-7-159	T-7-160	T-8-167	T-8-168	T-8-173	T-8-193	T-9-213	T-9-220	T-9-221	T-9-222	T-9-223	T-9-224	T-9-226	T-13-291	T-13-292
					Cosmo DNA extraction KIT (first attempt)	2013-11-12	2013-11-12	2013-11-23	2013-11-12	2013-11-12	2013-11-23	2013-11-12	2013-11-09	2013-11-09	2013-11-09	2013-11-23	2013-11-12	2013-11-23	2013-11-13	2013-11-13	2013-11-26	2013-11-13	2013-11-26	2013-11-26	2013-11-13	2013-11-09	2013-11-23	2013-11-13	2013-11-23	2013-11-09	2013-11-07	2013-11-23	2013-11-09	2013-11-07	?	?	2013-11-23	2013-11-23	2013-11-13	2013-11-09	2013-11-23	2013-11-07	2013-11-07	2013-11-09	2013-11-09	2013-11-09	2013-11-09	2013-11-23	2013-11-13
					Qiazen Stool DNA KIT (second attempt)	2014-01-19																2014-01-19											2014-01-19								2014-01-19	2014-01-19
					Qiazen DNA extraction KIT (Third attempt)																		2014-02-28	2014-02-28		2014-02-28	2014-02-28	2014-02-28	2014-02-28	2014-02-28		2014-02-28								2014-03-06				2014-03-06			2014-03-06	2014-03-06	2014-03-06
					Prey organisms
Kingdom	Phylum	Class (subclass)	Order		Genus + Species
Animalia	Chordata	Actinopterygii	Osmeriformes	Galaxiidae	Galaxias maculatus
	Arthropoda	Malacostraca	Isopoda	Phreatoicidae	Colubotelson sp.																			1								1									1
				Asellidae	Asellus sp.								1									1	1																			11
		Branchiopoda	Cladocera	Daphniidae	Daphnia longicephala						2
					Daphnia laevis					1
					Daphnia sp.																																	1
		Insecta (Pterygota)	Ephemeroptera	Heptageniidae	Heptageniidae 1.																																							10	3
					Heptageniidae 2.																																							6		6
			Odonata	Lestidae	Austrolestes sp.																																						6
			Hemiptera	Belostomatidae	Appasus japonicus																												1
				Notonectidae	Notonecta sp.																																								15
				Corixidae	Corixidae																							10
			Hymenoptera	Apidae	Apis mellifera																										2
				Formicidae	Camponotus hartogi							10					10
					Camponotus sp.														8
					Iridomyrmex sp.																		1											1		14
					Formicidae		9	1		6																											3
			Coleoptera	Dytiscidae	Dytiscidae													3																					1				4
				Trogidae	Torx sp.			29	10									2													3
				Chrysomelidae	Chrysomelidae 1.																															2
					Chrysomelidae 2.																								15
					Chrysomelidae 3.																		1		10	2	8							11
				Coccinellidae	Coccinellidae																															1
					Coleoptera 1.																																												6
					Coleoptera 2.					8																																							4
			Diptera	Chironomidae	Chironomus oppositus																															1
					Riethia stictoptera															8				4																	1
					Procladius Villosimanus																														7
					Cryptochironomus sp.															1
					Chironomus sp.	1
					Anatopynia sp.																			10		13																					13
					Coelopynia sp.										4											3	1
			Trichoptera	Leptoceridae	Oecetis australis																									1
					Notalina fulva																																								2
				Atriplectididae	Atriplectides dubius									8	9	6														4
				Philorheithridae	Aphilorheithrus sp.																									1
			Lepidoptera	Crambodae	Hygraula nitens																																							2
					Lepidoptera
	Mollusca	Gastropoda	Hygrophila	Planorbidae	Glyptophysa sp.																													6
				Physidae	Physella sp.																																											6
	Annelida	Clitellata	Haplotaxida	Megascolecidae	Megascolecidae 1.																6
					Megascolecidae 2.																4
	Rotifera	Monogononta	Plioma		Plioma 1																																			1
					Plioma 2																																											2
						1	9	30	10	15	2	10	1	8	13	6	10	5	8	9	10	1	3	15	10	18	9	10	15	6	5	1	1	18	7	18	3	1	1	1	2	11	10	18	20	6	13	8	10
						1	1	2	1	3	1	1	1	1	2	1	1	2	1	2	2	1	3	3	1	3	2	1	1	3	2	1	1	3	1	4	1	1	1	1	2	1	2	3	3	1	1	2	2
[truncated: 8 more columns]
